# Supplementary material for: The Role of Female Reproductive Hormones in the Association between Migraine and Breast Cancer: An Unanswered Question
Source: Biomedicines. 2023 Jun 1;11(6):1613. doi: 10.3390/biomedicines11061613 (PMC10295631; doi:10.3390/biomedicines11061613)
Supplement: Supplementary file 1 [file biomedicines-11-01613-s001.zip]

Archive with 1 entries (1 files):
- biomedicines-2396672-supplementary.pdf
